# Supplementary material for: Diversity of Tick-Borne Pathogens in Tick Larvae Feeding on Breeding Birds in France
Source: Pathogens. 2022 Aug 20;11(8):946. doi: 10.3390/pathogens11080946 (PMC9414652; doi:10.3390/pathogens11080946)
Supplement: Supplementary file 1 [file pathogens-11-00946-s001.zip]

Archive with 1 entries (1 files):
- pathogens-1870408-supplementary.pdf
